# Supplementary material for: Self-Powered Electrical Impulse Chemotherapy for Oral Squamous Cell Carcinoma
Source: Materials (Basel). 2022 Mar 10;15(6):2060. doi: 10.3390/ma15062060 (PMC8954269; doi:10.3390/ma15062060)
Supplement: Supplementary file 1 [file materials-15-02060-s001.zip]

Archive with 1 entries (1 files):
- materials-1570004-supplementary.pdf
